# Supplementary material for: Squirmers with swirl: a model for Volvox swimming
Source: J Fluid Mech. 2016 May 31;798:165–86. doi: 10.1017/jfm.2016.306 (PMC5070036; doi:10.1017/jfm.2016.306)
Supplement: Supplementary file 1 [file S0022112016003062sup.zip]

Archive with 6 entries (5 files):
- FLM1600306_Movies/
- FLM1600306_Movies/movie_S2.mp4
- FLM1600306_Movies/movie_S3.mp4
- FLM1600306_Movies/movie_S1.mp4
- FLM1600306_Movies/movie_S4.mp4
- FLM1600306_Movies/flm_1600306_Captions.rtf
